# Supplementary material for: Developing a crisis leadership evaluation system for Chinese nursing staff during major infectious disease emergencies: a modified Delphi study
Source: BMC Nurs. 2025 Apr 15;24:423. doi: 10.1186/s12912-025-03050-8 (PMC12312600; doi:10.1186/s12912-025-03050-8)
Supplement: Supplementary file 2 — The information of included studies (n = 43). [file 12912_2025_3050_MOESM2_ESM.odt]

Additional file 2. The information of included studies (n = 43)
No.
Author
Year
Title
Journal
Type
Published language
1
Sun et al.
2023
Constructing an elemental framework for public health crisis leadership - based on a crisis life cycle perspective
Party School of CPC Jiangsu Provincial Committee
Thesis
Chinese
2
Hu Z
2023
Crisis Leadership: Conceptual Definition and Elemental Analysis
Journal of Jiangsu Administration Institute
Article
Chinese
3
Eid et al.
2023
Developing local crisis leadership - A research and training agenda
Front Psychol
Review
English
4
Li et al.
2022
A Behavioral Approach Crisis Leadership Model Construction and Its Effectiveness
Fudan Journal (Social Sciences)
Article
Chinese
5
Bai X
2022
Development and Analysis of Reliability and Validity of the Model for Evaluating the Competency of Front-line Nursing Staff in A Sudden Major Infectious Disease Outbreak
Chongqing Medical University
Thesis
Chinese
6
Liu ZY
2022
The development and psychometric assessment of nurses’ competency questionnaire on virulent infectious diseases
China Medical University
Thesis
Chinese
7
Sha RQ
2022
Construction on the Index System of the Clinical Nurses' Competence Coping with Sudden Respiratory Infectious Diseases
Kunming Medical University
Thesis
Chinese
8
Dale et al.
2022
Crisis leadership in COVID-19: A qualitative study of Norwegian business leaders
Front Psychol
Article
English
9
Hertelendy et al.
2022
Crisis leadership: a case for inclusion in accredited Master of Public Health program curricula
Public Health
Review
English
10
Kvist et al.
2022
Nursing leadership from crisis to Postpandemic
Journal of Nursing Management
Editorial
English
11
Chekijian et al.
2022
Integrating crisis leadership in academic medicine
BMJ Leader
Article
English
12
Ali et al.
2022
 Crisis, ethical leadership and moral courage: Ethical climate during
 COVID-19
Nursing Ethics
Article
English
13
Turnipseed et al.
2022
Crisis Leadership During and After the COVID Pandemic
the Journal of Nursing Administration
Article
English
14
Feistritzer et al.
2022
Complex Relational Leadership: Meeting the Challenge of Postpandemic Professional Governance
Nursing Administration Quarterly
Article
English
15
Ree et al.
2022
Managers' strategies in handling the COVID-19 pandemic in Norwegian nursing homes and homecare services
Leadership in Health Services
Article
English
16
Sriharan et al.
2022
Public Health and Health Sector Crisis Leadership During Pandemics: A Review of the Medical and Business Literature
Med Care Res Rev
Review
English
17
Bavik L et al.
2021
Crisis leadership: A review and future research agenda
The Leadership Quarterly
Review
English
18
Losty et al.
2021
Leading Through Chaos: Perspectives From Nurse Executives
Nursing Administration Quarterly
Article
English
19
Shu Q et al.
2021
Collaborative Leadership, Collective Action, and Community Governance against Public Health Crises under Uncertainty: A Case Study of the Quanjingwan Community in China
Int J Environ Res Public Health
Article
English
20
Kim SJ
2021
Crisis leadership: An evolutionary concept analysis
Applied Nursing Research: ANR
Review
English
21
Wang et al.
2020
Experience of comprehensive Surveillance and Response System for Acute Infectious Disease and Public Health Emergencies in Japan
Chinese Health Quality Management
Article
Chinese
22
Zheng YQ
2020
Crisis Leadership and Reinforcement Strategies for Leaders
Leadership Science
Article
Chinese
23
Ji et al.
2020
Nursing Professionalism during COVID-19 Epidemic and Its Inspiration on Talent Cultivation
Journal of Nursing (China)
Article
Chinese
24
Rohrich et al.
2020
Crisis Leadership
Plast Reconstr Surg
Editorial
English
25
Chuang E et al.
2020
"We're Not Ready, But I Don't Think You're Ever Ready." Clinician Perspectives on Implementation of Crisis Standards of Care
AJOB Empir Bioeth
Article
English
26
Geiger D et al.
2020
Managing enduring public health emergencies such as COVID-19: lessons from Uganda Red Cross Society’s Ebola virus disease response operation
BMJ Lead
Article
English
27
Nicola et al.
2020
Health policy and leadership models during the COVID-19 pandemic: A review
International Journal of Surgery
Review
English
28
Zhang CJ
2018
Leader's spirit of commitment and strategy to cope with the crisis
Leadership Science
Article
Chinese
29
Andrew et al.
2018
Ebola crisis response in the USA: Communication management and SOPs
Int J Disaster Risk Reduct
Article
English
30
Bundy et al.
2017
Crises and Crisis Management: Integration, Interpretation, and Research Development
Journal of Management
Article
English
31
Alkhaldi et al.
2017
Are you ready? Crisis leadership in a hyper-VUCA environment
American Journal of Disaster Medicine
Article
English
32
Guan Z et al.
2016
An Overview of Researches on Crisis Leadership: Reference and Prospect
Journal of China Executive Leadership Academy Yan’an
Article
Chinese
33
Nyenswah T
2016
Leadership in Times of Crisis: A Personal Reflection from the Center of the Ebola Epidemic Response in Liberia
Health Syst Reform
Article
English
34
Zhuravsky L
2015
Crisis leadership in an acute clinical setting: christchurch hospital, new zealand ICU experience following the february 2011 earthquake
Prehospital and Disaster Medicine
Article
English
35
Cui XM
2014
An Empiral Study on the Influencing Mechanism on the Crisis Leadership and Crisis Management Performance: A Stakeholder Perspctive
Fudan University
Thesis
Chinese
36
Gostin et al.
2014
Ebola: a crisis in global health leadership
The Lancet
Article
English
37
Deitchman et al.
2013
Enhancing crisis leadership in public health emergencies
Disaster Med Public Health Prep
Review
English
38
Hadley et al.
2011
Measuring the efficacy of leaders to assess information and make decisions in a crisis: The C-LEAD scale
The Leadership Quarterly
Article
English
39
Liu CR
2010
Crisis Leadership: Concepts, Elements and Models
CHINA BUSINESS & TRADE
Article
Chinese
40
Shih FJ et al.
2009
Surviving a life-threatening crisis: Taiwan's nurse leaders' reflections and difficulties fighting the SARS epidemic
J Clin Nurs
Article
English
41
Crouse et al.
2008
Crisis and emergency risk communication in a pandemic: a model for building capacity and resilience of minority communities
Health Promot Pract
Article
English
42
Austin et al.
2007
Pharmacy practice in times of civil crisis: The experience of SARS and the blackout in Ontario, Canada
Res Social Adm Pharm
Article
English
43
Tseng et al.
2005
SARS: Key factors in crisis management
The Journal of Nursing Research: JNR
Article
English
